# Supplementary material for: Comparative Genomics of Escherichia coli Serogroups 64474, O179, O188 and Shigella boydii O16
Source: Pathogens. 2026 Apr 24;15(5):462. doi: 10.3390/pathogens15050462 (PMC13209904; doi:10.3390/pathogens15050462)
Supplement: Supplementary file 1 [file pathogens-15-00462-s001.zip]

Archive with 1 entries (1 files):
- pathogens-4255417-supplementary.pdf
